# Supplementary material for: TRRAP Enhances Cancer Stem Cell Characteristics by Regulating NANOG Protein Stability in Colon Cancer Cells
Source: Int J Mol Sci. 2023 Mar 26;24(7):6260. doi: 10.3390/ijms24076260 (PMC10094283; doi:10.3390/ijms24076260)
Supplement: Supplementary file 1 [file ijms-24-06260-s001.zip]

Archive with 1 entries (1 files):
- ijms-2236092-supplementary.pdf
